# Supplementary material for: Molecular Evolution of Candidate Genes for Crop-Related Traits in Sunflower (Helianthus annuus L.)
Source: PLoS One. 2014 Jun 10;9(6):e99620. doi: 10.1371/journal.pone.0099620 (PMC4051887; doi:10.1371/journal.pone.0099620)
Supplement: Table S2 — Primer sequences and information for candidate genes and control loci (second tab). (XLSX) [file pone.0099620.s002.xlsx]

## Sheet: Candidate genes
Supporting Table 2. Primer sequences and information for candidate genes and control loci (second tab)
Gene name	Gene abbreviation	Sunflower EST or contig name	Primer F	Primer R
4-COUMARATE:COA LIGASE 1	4CL1	Ha2.0_c9379	GCATACCGGAGATATTGGTCTC	ACCAATTACCATATTAGTTTGGAACAC
ACTIN-RELATED PROTEIN 7	ARP7	CCFU896.g1_P07.ab1	CATAGCACAACCTATTACAACCAT	AACGAGGGTACTGGCTTATCT
AGAMOUS-LIKE 20	AGL20	CSA1.6067	TACGCCTTGTTCGAGCA	TGCGTTTACTTTGGTCG
APETALA 2	AP2	CSA1.8398	ATGCCCGTATCCATTATTGTT	TGGAAAGGACGCTGTTACAA
ARABIDOPSIS THALIANA CENTRORADIALIS	ATC	DY931042	GAGGCGATGTTGGTGTATG	AAGGGAGATTGTGAGCTATGA
AUXIN RESISTANT 2	AXR2	Ha2.0_lrc2800	AAACTGAGTTATGCCTCGGCTTGC	TCTGAGCCATCACATTCTTGCGGT
AUXIN RESISTANT 5	AXR5	Ha2.0_lrc1381	CCCGGAAGAGACGAATCCGATAAA	TGTTCCGGGAGAACTCAAGCTGAA
AUXIN-RESISTANCE 1	AXR1	Ha2.0_c6400	TGGCGGAACCAAAGACCAAATACG	GAGTGGCTACAACCAAGGTAAACTG
B-BOX DOMAIN PROTEIN 24	BBX24	CSA1.4442	GCGGGGACACCTACATA	ACGTTACACACTTTGGGC
BEL 1-LIKE HOMEODOMAN 2	BLH2	DY911982	GAGAGTTCAAGAACCTGAGA	TCATCCGATCATCTCCA
BEL 1-LIKE HOMEODOMAN 4	BLH4	DY925798	GATAATGGCGATATGTACGTG	GCATGACGTAGCCCTAAAG
BLIND	BLIND	Ha2.0_RHA801.gi:22384663:gb:BQ967558	ACGGAACTGGTGGTAACTGGATTG	GTTTGCATGAAGTTGTAGTGGTGGG
BRANCHED 1	BRC1	Ha2.0_c2854	CACCATGATCACAATCTCTCCACC	ACACTAGGATCGGGTCGAAACAAC
BRASSICA RAPA MEMBRANE OCCUPATION AND RECOGNITION NEXUS	BrMORN	Ha2.0_c6371	CGACAACTCAAATCTAACCCTAAAC	TGCAAACGGTCATAGATACGAAG
BRIX9-2-5	BRIX9-2-5	CSA1.8787	TCAGGGTTTTCAAGACTACTGACA	GAGAAGCAACCAACTACATATTACC
BUSHY AND DWARF1	BUD1	Ha2.0_RHA280.gi:22461990:gb:BU026470	CACACCGAAATCCGCAATCTTCAC	CGAACTCAACCGCCTCAACAGAAT
CASEIN KINASE 2 α	CK2α	CSA1.2190	GCATAGCAGAAAACCATGGAC	TTGCCACATACATCATGAAGTTT
CHALCONE SYNTHASE	CHS	HA89CCFT9604	CAGGCCGACTATCCTGACTACTAT	ATGTCGTGCAAAACACAAGGT
COLORLESS NON-RIPENING	CNR	DY926550	ATGGAAGACGGGGAAGAA	ATATTGCACCCAGAAAGCG
CONSTANS	CO	CSA1.5270	GAAGGAATTTGATACGGCTG	GCAGAGCAGACTCCGCCTAC
CYCLOIDEA	CYC	DY916431	GGTTGAAGGACGTGGCC	CTGAAGCTCCCGTTTATCATAAAC
CYTOKININ OXIDASE/DEHYDROGENASE 1	CKX1	Ha2.0_c1631	TACACACCTCCTTCCCTTTGTCAC	GGTGTATTCGTGTTCTTCCCATCA
CYTOKININ OXIDASE/DEHYDROGENASE 2	CKX2	Ha2.0_RHA280.gi:22461145:gb:BU025625	TATGCTGTTCTTGGAGGACTTGGC	GAGCCTTCTACATAATCAAACCCATC
EARLY HEADING DATE 1	EHD1	DY911640	GCATTATCCGAGCACGA	TACTTGGTCTTCTTGGCTTT
ELONGATION FACTOR BINDING SITE 1B	EFB1b	HELI_ANNU.CSA1.741	CTACATTAAACCTGCTGAAGAGAGC	ACGGAAGTTAGACTTAGTGTTGGAG
EMBRYONIC FLOWER 2	EMF2	Ha2.0_c3161	GGTCAAAATCTCGGTTAAAGTCG	AAGCCCACTCTTTATTACACTGCTA
FASCIATED	FAS	CSA1.8468	AACTGGCACTTGTAGCCTC	CTGTGTGATCCTGTTGACG
FLAVIN-BINDING, KELCH REPEAT, F-BOX	FKF1	CSA1.4691	CAACACCGACATGGATAGAA	GCAAACACACCAACATGACA
FRUCTOSIDASE 4	FRUCT4	BU671904	GTCTCGCCCGAGGTACTA	GACGCGCTCCTTGTTT
FRUIT WEIGHT 2.2	FW2.2	Ha2.0_PSC8.gi:32532965:gb:CD849143	AACACTGGAGTCATCCTTCAAAA	CTAAAGTGGTGTCCGTGGTAAAG
GALACTURONOSYLTRANSFERASE 12	GAUT12	Ha2.0_c13057	TTCGTCTTCGTGTTGACTGC	TGTTTTGGTATGCTGCTGGA
GIGANTEA	GI	HA2.0Ha89FSISYIC16JYD9WGIF	TACAGCCATGGATTGCTAAAGAC	GCCGACACTATCACAAACACA
GLABRA2	GL2	DY910450	GCAGTGTGTGTGGTTGTTTCTC	TTTTTCGGGTTTTATGGGCTC
GLABRA2-EXPRESSION MODULATOR	GEM	AJ828319	AAGAAGACCTTTTCCCCTTCA	CATTGTCCATTAGAAGCTATATCTCA
GLUTAMYL-TRNA REDUCTACE	HEMA1	Ha2.0_c2573	TAAGTTAGGGTAGGGAGGGTTTG	TTTGCCTGCTCCTATGAGTAAG
HEADING DATE 6	HD6	CSA1.2531	TCAGCATTTAGTATCTCCAGA	GGGCCAATACAAGATGAGTA
HEAVY METAL ATPASE 5	HMA5	BU029818	AACAGACGTGGCGGTTGAAG	CCTTCCCATTTCCAAACATG
INOSITOL POLYPHOSPHATE 6-/3-KINASE 2B	IPK2b	Ha2.0_c2924	ATCATCAGGTTGCCGGACACGAA	GTCAAAGAACACAAGCCACCCAAG
ISOPENTENYLTRANSFERASE 4	IPT4	Ha2.0_HA89.FSISY1C14II24R	TTAGGCCGGGTGTTATGAAGGACT	CGGCTCACAAGTGCCTGAATATAG
ISOPENTENYLTRANSFERASE 5	IPT5	Ha2.0_HA89.CCFT2627.f	GAGCCTAGTTCCAGTACACCAACA	TTCCATCTCCGGAACACCAATAGC
ISOPROPYL MALATE ISOMERASE LARGE SUBUNIT 1	IIL1	CSA1.3079	AGGTCAAAGTTCCCACA	TCGCCACTGACAATAACAA
KIP-RELATED PROTEIN 7	KRP7	HELI_ANNU.CSA1.5529	CTCCGGTTCCACTAAACGAA	CGCAGAGGAAGCTTCTAAAAT
KNOTTED-LIKE HOMEOBOX OF ARABIDOPSIS THALIANA 7	KNAT7	Ha2.0_RHA801_gi:22394659:gb:BQ977136	GGTGATGATGGTGGTGGTTT	CTCCCGACCCTTCTCCTAGT
LATERALSUPPRESSOR	LAS	Ha2.0_c7122	GCATTGACCATCACAGAAGAGAAAGC	AGATTTGGTCAGCCCGAGTCAAGA
LOW PHOSPHATE ROOT	LPR	CSA1.2679	TAATGCTAGTAACGCCCGGTTT	TGCAACGGGTGATTATCCTC
METHYL-CPG BINDING	MBD9	Ha2.0_HA89.CCFS7140.r	CCCGACGCGTTTCCCTTATAAACT	TAACCGGAGTGGCTGCAATGGA
MONOPTEROS	MP	Ha2.0_c14661	CATTGCTAGAAGACGCTCCA	TTCTTGCAACCAAACCAATG
MORE AXILLARY GROWTH 1	MAX1	Ha2.0_c12111	GTTCAACACCCTTAGCACACCACA	GTGAACAAACATGGCGATAACGTCG
MORE AXILLARY GROWTH 2	MAX2	Ha2.0_c8960	CGCAGAGCGGAATTCGGATTAAGA	CCCAACCAAAGAAGAACATGAACCC
MORE AXILLARY GROWTH 3	MAX3	arg1820_white_c19478	AACTGTTGCCGCATCTCATCCAAG	AATGGGTTCACCAATGAACCGTCG
MORE AXILLARY GROWTH 4	MAX4	Ha2.0_ANN1312.gi:90443422:gb:DY905305	TCCGGTTATTCATCTAGCATGGCG	CGTTCTTGCCGAACACTAGTCCA
NO APICAL MERISTEM	NAC	Ha2.0_c7342	ATGCTCGCATCCAACACAATGCCT	TTCCGGTCGCTTTCCAATAACCTG
PHENYLALANINE AMMONIA-LYASE1	PAL1	HA2.0_lrc4257	GACTCTAAACTGAAGCATCATCCG	TGGCTACTTGGTTTACGGTGTTCT
PHOTOPERIOD -H1	PPD-H1	CSA1.6495	TGAAGCTACAGCTCAAGGGATAG	CGAATCGATACTGTTCTGGAAAC
PHOTOPERIOD-INDEPENDENT EARLY FLOWERING1	PIE1	HA2.0_lrc8411	TCCACCTCATCACCATCCTT	CGATAAACCTGACTCCTCATCCTC
PHYTOCHROME A	PHYA	Ha2.0_c12857	GACAGAGTTTAACCTCCAGCAAA	ACGTGCACATTAACACAAGACAC
PHYTOCHROME AND FLOWERING TIME 1	PFT1	DY910393	GCTCTGGGGCTGTTGCT	TGCTTCGGGCATATAACCG
PHYTOCHROME B	PHYB	DY908939	AACCAAACCAAACCAGAACTGTA	CCATGTTCATCCTCATGAAACTTA
PHYTOCHROME C	PHYC	Ha2.0_c11876	ATGATCGCGTTATGGTGTATAAGTT	GTAAAAGCATATCGCAAAGAACAGT
PHYTOCHROME E	PHYE	Ha2.0HA89CCFS5104	CCGTATTTACGGTTACATTATCCT	ATTCAACAAACTCTCGGTACTGAAC
PIN-FORMED 1	PIN1	Ha2.0_PSC8.gi:58736457:gb:CX947578	TTTGTAGTTGGCTGGTCGAGTGCT	GGGTGCAAGATTGTTGGTAAATGACA
REDUCED HEIGHT B1	RHT-B1	DY911532	GGTCGGTTAACGTGCGTTT	TTGCACGACTACTTTCAACTTC
REPRESSOR OF GIBBERELLIC ACID 1-3	RGA	CSA1.3198	CAGTCTTCACATCACTATCTCCGG	GGAAGCCATCTGTGACAAGC
REVOLUTA	REV	Ha2.0_c7235	TATATGCGCCAACAGCTGCACACT	CTAAACTTACAAGACCGCAGGCTC
RGA-LIKE 2	RGL2	HA2.0HA89CCFS5648	ATGAAACTTGCGGATGCTCTG	AACCTCTAAACTCGAATTCAACTCC
SET DOMAIN GROUP 8	SDG8	Ha2.0_c4010	TCTTCAGACGAAGCAAAGCTCAGA	TCATCACCATCTTCCCACACATGG
SHATTERING 1	SH1	CD853188	TTTTCGCAGCTCAGTTTGTTT	CCCTATTGAGGTCAGAAAGATCA
SHOOT GRAVITROPISM 7	SGR7	BU034738	GTGGTGCTAGTGGTGGGAGT	CACACTTGCATTTGCATACCA
SQUAMOSA PROMOTOER BINDING-LIKE 12	SPL12	BU028714	CTTCAACAGCAACACAGTCA	TCATATGGCTGCTCAAATC
SUCROSE-PROTON SYMPORTER 2	SUC2	Ha2.0_c4852	AGACAAACAACCACCACCATCAT	AGGACGTTTCCTACACCCATGA
SUPERSHOOT	SPS	EE619416	ACTCGAGCAACATGGCAAGAAAGC	AGTTGTCACGTGAGGGAGGTTGAA
TB1, CYC, PCF- GENE FAMILY 8*	TCP8	BQ967117	GGGGGAGATTCCACTGAGA	GTTGTTGTGATGGGTGGTGA
VACUOLAR INVERTASE1	VAC-INV1	CSA1.7127	GGTCATGCGGTCTCGAAA	GGGTGGTGGGACAAGGAC
VERNALIZATION INSENSITIVE 3-LIKE	VIN3-L	BQ911009	CTGAGGCCCATGATTCTGAT	CCAAGCCCATAACTCAACATC
WAXY	WX	BQ971823	TCACGGGAGGTTTCTGGAAATC	GTAGGTCAAACATAGGCGGGC

## Sheet: Control loci
Control loci
Locus name	Primer F	Primer R
c0025	CCCATTGTTGCCTAATTCAAGAT	TTGGAGTGCATAACACGTATCAG
c0283	CCCGGCTCATCTCTTTCATTC	ATGGACGCCGAGAGTAACATTT
c1020	GTGTCGGGAGTTTGTTGGTC	TCATTGCACCCTCTAACACG
c1111	CGCAGATGAAACACAGGAAACT	AATATAAATGGACCTCCGCTTGA
c1290	GCGTGTGAGGGTAAGGAGAG	AGGGAACATGAACAACAAAGC
c1351	TGTTTGCTCACCTTGCTGAC	TGACACACAAACACCACTTGC
c1455	AATACCCTGCAGACGAAACG	ACCATATCCGCATCTGCTTC
c2307	TGCTCTGATGTTTCGTCCAC	TCAAGCCTTTACACAGTTTAGACA
c2016	GAGTTGTATTGTGTGGCGTGTG	ACCTTCTTTGGCTTCCTTATCG
c5369	GAACCGTTGTCCGTCTTTGT	AAAGCAACAGAAGATAGATTTCCA
c5456	ATGGATGGCCAGAAGATCAC	AATATGCCCAAAGGATGCAG
