# Supplementary material for: Molecular Evolution of Candidate Genes for Crop-Related Traits in Sunflower (Helianthus annuus L.)
Source: PLoS One. 2014 Jun 10;9(6):e99620. doi: 10.1371/journal.pone.0099620 (PMC4051887; doi:10.1371/journal.pone.0099620)
Supplement: Table S3 — Statistics for candidate and neutral genes for wild, primitive, and improved individuals. (XLSX) [file pone.0099620.s003.xlsx]

## Sheet: Cult-Neutral
Gene	L = total synonymous sites	S = synonymous segregating sites	n = # of chromosomes	pi for synonmous	Theta for synonymous	D = synonymous site divergence (avg all pairwise comparisons)	# of synonymous substitutions	# of non-synonymous substitutions	total non-coding positions analyzed	total coding positions analyzed	Indels	3 way synonymous snps	Total alignment length
25	44.7	5	18	0.04328	0.03252	3	5	1	484	183	10	0	730
283	87.08	1	24	0.00533	0.00308	1	1	1	3	372	2	0	402
1111	15.67	0	28	0	0	1	0	0	456	63	0	0	525
1290	41.67	2	24	0.02226	0.01285	1	2	0	77	192	0	0	270
2307	38.33	1	28	0.01325	0.0067	2	1	1	246	177	4	0	437
5369	36.17	0	20	0	0	2	0	0	202	180	2	0	387
5456	30	1	26	0.01723	0.00874	1	1	0	291	135	1	0	440
1020	61.35	4	18	0.02305	0.01896	1	4	2	0	276	1	0	306
1351	82	3	24	0.00742	0.0098	2	3	0	110	348	5	0	489
1455	82.39	12	24	0.05292	0.039	3	12	2	0	345	0	0	345
2016	79.83	7	24	0.0369	0.02348	5	7	15	0	441	1	0	475

## Sheet: Landrace-Neutral
Gene	L = total synonymous sites	S = synonymous segregating sites	n = # of chromosomes	pi for synonmous	Theta for synonymous	D = synonymous site divergence (avg all pairwise comparisons)	# of synonymous substitutions	# of non-synonymous substitutions	total non-coding positions analyzed	total coding positions analyzed	Indels	3 way synonymous snps	Total alignment length
25	44.77	4	10	0.04219	0.03158	3	4	2	499	183	7	0	730
283	87.33	2	8	0.0098	0.00883	1	2	3	3	372	3	0	402
1111	15.67	0	12	0	0	1	0	0	452	63	4	0	523
1290	41.67	2	12	0.008	0.01589	0	2	0	77	192	0	0	270
2307	38.33	1	12	0.01423	0.00864	2	1	1	246	177	4	0	437
5369	36.5	2	12	0.02612	0.01814	2	2	0	196	180	7	0	388
5456	30	3	12	0.03737	0.03311	2	3	1	291	135	1	0	440
1020	61.33	7	12	0.03486	0.03779	2	7	5	0	276	1	0	306
1351	81.11	8	12	0.03025	0.03674	3	9	1	111	345	10	1 synonymous at pos 227 bring S from 9 to 8; another 3 way but it is non-coding so it doesn't change S	489
1455	81.89	1	12	0.04956	0.04448	3	11	1	0	345	0	0	345
2016	76.86	9	12	0.04432	0.04308	5	10	13	0	423	3	1 synonymous at pos 120 bring S from 10 to 9	475

## Sheet: Wild-Neutral
Gene	L = total synonymous sites	S = synonymous segregating sites	n = # of chromosomes	pi for synonmous	Theta for synonymous	D = synonymous site divergence (avg all pairwise comparisons)	# of synonymous substitutions	# of non-synonymous substitutions	total non-coding positions analyzed	total coding positions analyzed	Indels	3 way synonymous snps	Total alignment length
25	44.69	9	14	0.06125	0.07036	4	10	2	443	183	14	1 synonymous at pos 486 which moves S from 10 to 9	730
283	87.11	6	12	0.01895	0.02661	1	7	4	2	372	6	1 synonymous at pos 186 which lowers S from 7 to 6	402
1111	15.63	1	16	0.00799	0.01929	1	1	3	443	63	7	0	525
1290	41.93	5	10	0.05084	0.04215	2	5	2	77	192	0	1 but it is non-coding so it doesn't change S	270
2307	38.33	1	16	0.01391	0.00786	2	1	1	247	177	4	0	437
5369	36.71	4	16	0.03548	0.03284	2	4	1	196	180	8	0	387
5456	30.08	8	16	0.05968	0.08014	2	8	0	287	135	6	0	440
1020	60.95	5	14	0.03175	0.02579	1	5	0	0	276	1	0	306
1351	82.07	8	14	0.02821	0.03065	3	8	0	112	348	4	0	489
1455	81.67	14	14	0.06031	0.05391	5	14	2	0	345	0	0	345
2016	72.39	18	16	0.06211	0.08327	5	20	15	0	402	10	2 synonymous at pos 87 and 120 lowers S from 20 to 18	475

## Sheet: Cult-Neutral-RoundRobin
Model	Rep	Likelihood	Average		All 11 are neutral
No Selection	1	-33.815	-33.8112
No Selection	2	-33.8084
No Selection	3	-33.8083
No Selection	4	-33.8178
No Selection	5	-33.8067
25 under selection	1	-33.779	-33.775	0.07252
25 under selection	2	-33.7671
25 under selection	3	-33.7754
25 under selection	4	-33.7776
25 under selection	5	-33.7758
283 under selection	1	-33.8021	-33.801	0.0204
283 under selection	2	-33.8044
283 under selection	3	-33.7996
283 under selection	4	-33.8028
283 under selection	5	-33.7963
1111 under selection	1	-32.9478	-32.9438	1.73496
1111 under selection	2	-32.9453
1111 under selection	3	-32.9418
1111 under selection	4	-32.948
1111 under selection	5	-32.9359
1290 under selection	1	-33.7753	-33.7802	0.06212
1290 under selection	2	-33.7833
1290 under selection	3	-33.7835
1290 under selection	4	-33.7754
1290 under selection	5	-33.7834
2307 under selection	1	-33.4591	-33.4536	0.71524
2307 under selection	2	-33.4504
2307 under selection	3	-33.4534
2307 under selection	4	-33.4512
2307 under selection	5	-33.454
5369 under selection	1	-32.22	-32.2196	3.18328
5369 under selection	2	-32.2171
5369 under selection	3	-32.2175
5369 under selection	4	-32.2185
5369 under selection	5	-32.2249
5456 under selection	1	-33.795	-33.7952	0.03204
5456 under selection	2	-33.7945
5456 under selection	3	-33.7961
5456 under selection	4	-33.7987
5456 under selection	5	-33.7918
1020 under selection	1	-33.2579	-33.2627	1.097
1020 under selection	2	-33.2678
1020 under selection	3	-33.2576
1020 under selection	4	-33.2656
1020 under selection	5	-33.2648
1351 under selection	1	-33.8099	-33.8169	-0.01128
1351 under selection	2	-33.8231
1351 under selection	3	-33.8253
1351 under selection	4	-33.8142
1351 under selection	5	-33.8119
1455 under selection	1	-32.5707	-32.5724	2.47768
1455 under selection	2	-32.5778
1455 under selection	3	-32.5724
1455 under selection	4	-32.5739
1455 under selection	5	-32.5672
2016 under selection	1	-33.8162	-33.8278	-0.03304
2016 under selection	2	-33.836
2016 under selection	3	-33.8259
2016 under selection	4	-33.831
2016 under selection	5	-33.8297

## Sheet: Landrace-Neutral-RoundRobin
Model	Rep	Likelihood	Average		All 11 are neutral
No Selection	1	-35.9546	-35.9496
No Selection	2	-35.948
No Selection	3	-35.946
No Selection	4	-35.951
No Selection	5	-35.9486
25 under selection	1	-35.9581	-35.9573	-0.01528
25 under selection	2	-35.9586
25 under selection	3	-35.9578
25 under selection	4	-35.9609
25 under selection	5	-35.951
283 under selection	1	-35.8643	-35.8608	0.17768
283 under selection	2	-35.8615
283 under selection	3	-35.856
283 under selection	4	-35.8635
283 under selection	5	-35.8587
1111 under selection	1	-35.1482	-35.151	1.5972
1111 under selection	2	-35.1548
1111 under selection	3	-35.1523
1111 under selection	4	-35.1517
1111 under selection	5	-35.1482
1290 under selection	1	-34.9425	-34.9233	2.05264
1290 under selection	2	-34.9321
1290 under selection	3	-34.9155
1290 under selection	4	-34.909
1290 under selection	5	-34.9175
2307 under selection	1	-35.6716	-35.6683	0.56268
2307 under selection	2	-35.6649
2307 under selection	3	-35.668
2307 under selection	4	-35.6683
2307 under selection	5	-35.6687
5369 under selection	1	-35.9304	-35.9258	0.04764
5369 under selection	2	-35.9297
5369 under selection	3	-35.9202
5369 under selection	4	-35.9252
5369 under selection	5	-35.9236
5456 under selection	1	-35.9546	-35.9569	-0.01452
5456 under selection	2	-35.9541
5456 under selection	3	-35.9593
5456 under selection	4	-35.9547
5456 under selection	5	-35.9618
1020 under selection	1	-35.3425	-35.3434	1.2124
1020 under selection	2	-35.3488
1020 under selection	3	-35.3439
1020 under selection	4	-35.3428
1020 under selection	5	-35.3392
1351 under selection	1	-35.5792	-35.5818	0.7356
1351 under selection	2	-35.585
1351 under selection	3	-35.5881
1351 under selection	4	-35.5797
1351 under selection	5	-35.5772
1455 under selection	1	-35.2633	-35.2656	1.36808
1455 under selection	2	-35.2547
1455 under selection	3	-35.2715
1455 under selection	4	-35.2703
1455 under selection	5	-35.2682
2016 under selection	1	-35.8817	-35.8902	0.1188
2016 under selection	2	-35.9011
2016 under selection	3	-35.9033
2016 under selection	4	-35.8884
2016 under selection	5	-35.8767

## Sheet: Wild-Neutral-RoundRobin
Model	Rep	Likelihood	Average		All 11 are neutral
No Selection	1	-42.6473	-42.645
No Selection	2	-42.6474
No Selection	3	-42.639
No Selection	4	-42.6477
No Selection	5	-42.6435
25 under selection	1	-42.6553	-42.6573	-0.02456
25 under selection	2	-42.6556
25 under selection	3	-42.6556
25 under selection	4	-42.6601
25 under selection	5	-42.6597
283 under selection	1	-42.1241	-42.1249	1.06468
283 under selection	2	-42.1305
283 under selection	3	-42.1228
283 under selection	4	-42.126
283 under selection	5	-42.1212
1111 under selection	1	-42.5579	-42.5579	-0.86592
1111 under selection	2	-42.5601
1111 under selection	3	-42.5497
1111 under selection	4	-42.5545
1111 under selection	5	-42.5672
1290 under selection	1	-42.6077	-42.6025	-0.08928
1290 under selection	2	-42.6026
1290 under selection	3	-42.6039
1290 under selection	4	-42.5993
1290 under selection	5	-42.5991
2307 under selection	1	-42.0993	-42.098	1.00896
2307 under selection	2	-42.0971
2307 under selection	3	-42.0861
2307 under selection	4	-42.1033
2307 under selection	5	-42.1044
5369 under selection	1	-42.6471	-42.6533	-1.1106
5369 under selection	2	-42.6514
5369 under selection	3	-42.6638
5369 under selection	4	-42.6482
5369 under selection	5	-42.6562
5456 under selection	1	-42.4311	-42.4269	0.45296
5456 under selection	2	-42.4293
5456 under selection	3	-42.4261
5456 under selection	4	-42.4204
5456 under selection	5	-42.4274
1020 under selection	1	-42.327	-42.3292	0.19536
1020 under selection	2	-42.3301
1020 under selection	3	-42.3268
1020 under selection	4	-42.3292
1020 under selection	5	-42.3328
1351 under selection	1	-42.6192	-42.6167	-0.57508
1351 under selection	2	-42.6215
1351 under selection	3	-42.6153
1351 under selection	4	-42.6128
1351 under selection	5	-42.6148
1455 under selection	1	-42.6024	-42.5995	0.0344
1455 under selection	2	-42.5982
1455 under selection	3	-42.6017
1455 under selection	4	-42.6007
1455 under selection	5	-42.5946
2016 under selection	1	-42.445	-42.4499	0.29916
2016 under selection	2	-42.453
2016 under selection	3	-42.4483
2016 under selection	4	-42.4512
2016 under selection	5	-42.4522

## Sheet: Cult-Candidate
Gene	L = total synonymous sites	S = synonymous segregating sites	pi for synonmous	Theta for synonymous	n = # of chromosomes	D = synonymous site divergence (avg all pairwise comparisons)	# of synonymous substitutions	# of non-synonymous substitutions	total non-coding positions analyzed	total coding positions analyzed	Indels	3 way synonymous snps	Total alignment length
ARP7	48.67	0	0	0	26	0	0	0	331	216	0	0	549
BLIND	12.17	0	0	0	28	0	0	0	331	48	0	0	383
CHS	40.67	0	0	0	28	1	0	0	102	198	0	0	310
CKX1	88.67	0	0	0	28	0	0	0	0	375	0	0	375
CONSTANS	114.11	4	0.00518	0.00919	26	9	4	2	0	480	0	0	483
eEFB1b	38	0	0	0	28	0	0	0	212	168	0	0	380
FAS	43.17	0	0	0	12	0	0	0	241	186	2	0	435
GEM	90.58	0	0	0	22	0	0	1	247	378	0	0	625
GLABRA	89	4	0.0124	0.01204	24	3	4	3	246	390	0	0	639
HD6	38.67	0	0	0	16	0	0	0	541	177	4	0	737
IPK2b	85.98	2	0.00391	0.00598	28	1.96	2	2	2	357	0	0	367
IPT5	116.5	0	0	0	28	5	0	2	0	486	0	0	486
LAS	103.67	0	0	0	28	5	0	0	73	459	0	0	532
LPR	98	0	0	0	28	9	0	0	0	411	0	0	413
MAX2	86.5	0	0	0	28	5	0	0	81	387	0	0	468
MAX4	0	0	0	0	28	0	0	0	104	0	0	0	104
MBD9	52.37	4	0.0202	0.0202	26	1.846	4	1	0	225	0	0	225
PAL1	105.5	0	0	0	28	3	0	0	0	471	0	0	473
PHYA	46.5	0	0	0	28	0	0	0	255	189	0	0	447
PHYB	166.83	0	0	0	28	5	0	0	0	681	0	0	683
PHYE	103.42	5	0.01029	0.01267	26	6	5	1	0	456	0	0	457
PIN1	101.93	2	0.0063	0.00504	28	6.857	2	1	0	402	0	0	411
PPD	50.33	1	0.00841	0.00511	28	1.21	1	0	0	246	0	0	246
RGL2	88.83	0	0	0	28	12	0	0	0	375	0	0	377

## Sheet: Landrace-Candidate
Gene	L = total synonymous sites	S = synonymous segregating sites	pi for synonmous	Theta for synonymous	n = # of chromosomes	D = synonymous site divergence (avg all pairwise comparisons)	# of synonymous substitutions	# of non-synonymous substitutions	total non-coding positions analyzed	total coding positions analyzed	Indels	3 way synonymous snps	Total alignment length
BLIND	12.17	0	0	0	12	0	0	0	331	48	0	0	383
CHS	40.67	0	0	0	12	1	0	0	102	198	0	0	310
LAS	103.67	0	0	0	12	5	0	0	73	459	0	0	532
LPR	98.06	11	0.01868	0.03715	12	9	11	7	0	411	0	1 but its non-synonymous so S is the same	413
MAX2	86.44	4	0.00774	0.01532	12	5	4	0	81	387	0	0	468
PAL1	105.5	1	0.00158	0.00314	12	3	1	0	0	471	0	0	473
PHYA	46.5	0	0	0	12	0	0	0	255	189	0	0	447
PHYB	166.83	5	0.00908	0.00992	12	5	5	0	0	681	0	0	683
RGL2	89.06	13	0.07069	0.04834	12	12	13	0	0	375	0	0	377

## Sheet: Wild-Candidate
Gene	L = total synonymous sites	S = synonymous segregating sites	pi for synonmous	Theta for synonymous	n = # of chromosomes	D = synonymous site divergence (avg all pairwise comparisons)	# of synonymous substitutions	# of non-synonymous substitutions	total non-coding positions analyzed	total coding positions analyzed	Indels	3 way synonymous snps	Total alignment length
ARP7	48.67	2	0.01761	0.01585	8	0.5	2	1	326	216	3	0	549
BLIND	12.17	0	0	0	16	0	0	0	331	48	0	1 but non-coding so it doesn't change S	383
CHS	40.81	0	0	0	16	1	0	2	102	198	1 (non-coding)	0	310
CKX1	88.67	3	0.01015	0.0136	16	0.5	4	1	0	375	0	0	375
CONSTANS	114.17	9	0.03213	0.02787	10	9	9	4	0	480	0	0	483
eEFB1b	37.98	2	0.00943	0.01587	16	0	2	2	212	168	0	0	380
FAS	43.17	0	0.02978	0.0268	8	0.75	3	0	245	186	2	0	435
GEM	90.04	0	0	0	16	0	0	2	247	368	0	0	625
GLABRA	88.31	7	0.02837	0.02493	14	4	7	8	246	390	1	1 but it is non-synonymous so S doesn't change	639
HD6	38.67	0	0	0	12	0	0	0	265	177	5	0	737
IPK2b	86.11	11	0.02669	0.0385	16	1.8125	11	6	2	357	1	0	367
IPT5	116.52	1	0.00107	0.00108	16	5.0625	1	2	9	486	0	0	486
LAS	103.67	7	0.02244	0.02035	16	5	7	0	73	459	0	0	532
LPR	97.75	10	0.02774	0.03391	16	9	11	11	0	411	0	1 synonymous at pos 269 moves S from 11 to 10	413
MAX2	86.5	1	0.00165	0.00364	14	5	1	0	81	387	0	0	468
MAX4	0	0	0	0	16	0	0	0	104	0	0	0	104	used H. PETIOLARIS AS OUTGROUP
MBD9	52.25	11	0.05391	0.06345	16	2.125	11	1	0	225	0	0	227
PAL1	105.54	12	0.02178	0.03427	16	3	12	1	0	471	0	0	473
PHYA	46.5	2	0.02085	0.01424	12	1	2	1	255	189	0	0	447
PHYB	166.83	13	0.02648	0.02639	14	6	14	1	0	681	0	1 synonymous at pos 97 moves S from 14 to 13	683
PHYE	103.48	14	0.0379	0.04254	14	7	14	5	0	456	0	0	457
PIN1	101.92	11	0.02743	0.03253	16	6.25	11	0	0	402	1	0	411
PPD	50.31	3	0.01756	0.01797	16	1.14	3	1	0	246	0	0	246
RGL2	89.5	31	0.11417	0.12297	14	11	35	2	0	375	0	4 synonymous at pos 36, 156, 189, 285 lowers S from 35 to 31	377

## Sheet: Cult-Signif
Model	Rep	Likelihood	Average				Significance	Critical value
CHS no selection	1	-35.7131	-35.7141	1.69736	P>0.05		P<0.05	3.84
CHS no selection	2	-35.7107					P<0.025	5.02
CHS no selection	3	-35.7142					P<0.01	6.63
CHS no selection	4	-35.719					P<0.005	7.88
CHS no selection	5	-35.7134					P<0.001	10.83
CHS selection	1	-34.869	-34.8654					twice the difference of log likelihoods is
CHS selection	2	-34.8717						chi-squared test with 1 degree of freedom
CHS selection	3	-34.8601						used chi-squared significance table from: http://www.unc.edu/~farkouh/usefull/chi.html
CHS selection	4	-34.8609
CHS selection	5	-34.8653					Gene	Selection	Significance
RGL2 no selection	1	-43.5782	-43.5745	14.4675	P<0.001		ARP7	No	P>0.05
RGL2 no selection	2	-43.5772					BLIND	No	P>0.05
RGL2 no selection	3	-43.5676					CHS	No	P>0.05
RGL2 no selection	4	-43.5725					CKX1	No	P>0.05
RGL2 no selection	5	-43.5769					CONSTANS	No	P>0.05
RGL2 selection	1	-36.339	-36.3407				eEFB1b	No	P>0.05
RGL2 selection	2	-36.3412					FAS	No	P>0.05
RGL2 selection	3	-36.3367					GEM	No	P>0.05
RGL2 selection	4	-36.336					GLABRA	No	P>0.05
RGL2 selection	5	-36.3508					HD6	No	P>0.05
Pal1 no selection	1	-37.792	-37.793	4.69368	P<0.05		IPK2b	No	P>0.05
Pal1 no selection	2	-37.8					IPT5	Yes	P<0.01
Pal1 no selection	3	-37.7946					LAS	Yes	P<0.01
Pal1 no selection	4	-37.79					LPR	Yes	P<0.001
Pal1 no selection	5	-37.7886					MAX2	Yes	P<0.01
Pal1 selection	1	-35.4493	-35.4462				MDB9	No	P>0.05
Pal1 selection	2	-35.4414					PAL1	Yes	P<0.05
Pal1 selection	3	-35.45					PHYA	No	P>0.05
Pal1 selection	4	-35.4455					PHYB	Yes	P<0.01
Pal1 selection	5	-35.4448					PHYE	No	P>0.05
PHYA no selection	1	-33.8308	-33.8275	0.00188	P>0.05		PIN1	No	P>0.05
PHYA no selection	2	-33.8221					PPD	No	P>0.05
PHYA no selection	3	-33.8247					RGL2	Yes	P<0.001
PHYA no selection	4	-33.8292
PHYA no selection	5	-33.8309
PHYA selection	1	-33.8246	-33.8266
PHYA selection	2	-33.8343
PHYA selection	3	-33.826
PHYA selection	4	-33.8261
PHYA selection	5	-33.822
LPR no selection	1	-41.9841	-41.9844	11.6759	P<0.001
LPR no selection	2	-41.9877
LPR no selection	3	-41.9799
LPR no selection	4	-41.9827
LPR no selection	5	-41.9878
LPR selection	1	-36.1491	-36.1465
LPR selection	2	-36.1468
LPR selection	3	-36.1483
LPR selection	4	-36.1497
LPR selection	5	-36.1386
CONSTANS no selection	1	-39.1228	-39.1238	2.32428	P>0.05
CONSTANS no selection	2	-39.1279
CONSTANS no selection	3	-39.1254
CONSTANS no selection	4	-39.1171
CONSTANS no selection	5	-39.1256
CONSTANS selection	1	-37.9912	-37.9616
CONSTANS selection	2	-37.9506
CONSTANS selection	3	-37.9565
CONSTANS selection	4	-37.9532
CONSTANS selection	5	-37.9566
PHYE no selection	1	-38.0509	-38.0516	0.441	P>0.05
PHYE no selection	2	-38.0551
PHYE no selection	3	-38.051
PHYE no selection	4	-38.0511
PHYE no selection	5	-38.05
PHYE selection	1	-37.841	-37.8311
PHYE selection	2	-37.8314
PHYE selection	3	-37.8333
PHYE selection	4	-37.8209
PHYE selection	5	-37.829
BLIND no selection	1	-33.8147	-33.8175	-0.0172	P>0.05
BLIND no selection	2	-33.8248
BLIND no selection	3	-33.8143
BLIND no selection	4	-33.8183
BLIND no selection	5	-33.8153
BLIND selection	1	-33.8246	-33.8261
BLIND selection	2	-33.8274
BLIND selection	3	-33.8211
BLIND selection	4	-33.8272
BLIND selection	5	-33.8301
MAX2 no selection	1	-39.4028	-39.4001	7.29384	P<0.01
MAX2 no selection	2	-39.3968
MAX2 no selection	3	-39.3949
MAX2 no selection	4	-39.4023
MAX2 no selection	5	-39.4035
MAX2 selection	1	-35.7552	-35.7531
MAX2 selection	2	-35.7519
MAX2 selection	3	-35.7563
MAX2 selection	4	-35.749
MAX2 selection	5	-35.7533
GEM no selection	1	-33.8217	-33.8229	-0.00508	P>0.05
GEM no selection	2	-33.8215
GEM no selection	3	-33.8182
GEM no selection	4	-33.8272
GEM no selection	5	-33.8258
GEM selection	1	-33.8207	-33.8254
GEM selection	2	-33.8202
GEM selection	3	-33.8322
GEM selection	4	-33.8354
GEM selection	5	-33.8186
ARP7 no selection	1	-33.8251	-33.8232	0.0018	P>0.05
ARP7 no selection	2	-33.8257
ARP7 no selection	3	-33.8206
ARP7 no selection	4	-33.8227
ARP7 no selection	5	-33.8217
ARP7 selection	1	-33.834	-33.8223
ARP7 selection	2	-33.8209
ARP7 selection	3	-33.8174
ARP7 selection	4	-33.8272
ARP7 selection	5	-33.8118
FAS no selection	1	-33.8167	-33.8203	-0.0164	P>0.05
FAS no selection	2	-33.82
FAS no selection	3	-33.8227
FAS no selection	4	-33.8203
FAS no selection	5	-33.822
FAS selection	1	-33.824	-33.8285
FAS selection	2	-33.8323
FAS selection	3	-33.8219
FAS selection	4	-33.8334
FAS selection	5	-33.8311
HD6 no selection	1	-33.8209	-33.8191	-0.01348	P>0.05
HD6 no selection	2	-33.8161
HD6 no selection	3	-33.8165
HD6 no selection	4	-33.8196
HD6 no selection	5	-33.8223
HD6 selection	1	-33.8299	-33.8258
HD6 selection	2	-33.8294
HD6 selection	3	-33.8146
HD6 selection	4	-33.8294
HD6 selection	5	-33.8258
PPD no selection	1	-35.9397	-35.9413	0.03336	P>0.05
PPD no selection	2	-35.9419
PPD no selection	3	-35.9341
PPD no selection	4	-35.9509
PPD no selection	5	-35.94
PPD selection	1	-35.9266	-35.9246
PPD selection	2	-35.9237
PPD selection	3	-35.9158
PPD selection	4	-35.9241
PPD selection	5	-35.933
IPK2b no selection	1	-36.6623	-36.6642	0.08016	P>0.05
IPK2b no selection	2	-36.66
IPK2b no selection	3	-36.6672
IPK2b no selection	4	-36.6658
IPK2b no selection	5	-36.6658
IPK2b selection	1	-36.632	-36.6241
IPK2b selection	2	-36.638
IPK2b selection	3	-36.6202
IPK2b selection	4	-36.6116
IPK2b selection	5	-36.6189
MDB9 no selection	1	-37.0774	-37.0734	0.09276	P>0.05
MDB9 no selection	2	-37.074
MDB9 no selection	3	-37.0791
MDB9 no selection	4	-37.0698
MDB9 no selection	5	-37.0665
MDB9 selection	1	-37.0316	-37.027
MDB9 selection	2	-37.0373
MDB9 selection	3	-37.0219
MDB9 selection	4	-37.029
MDB9 selection	5	-37.0151
IPT5 no selection	1	-39.4021	-39.4006	7.29236	P<0.01
IPT5 no selection	2	-39.3973
IPT5 no selection	3	-39.4022
IPT5 no selection	4	-39.403
IPT5 no selection	5	-39.3985
IPT5 selection	1	-35.756	-35.7544
IPT5 selection	2	-35.7562
IPT5 selection	3	-35.7582
IPT5 selection	4	-35.7472
IPT5 selection	5	-35.7546
PIN1 no selection	1	-39.0595	-39.0568	3.31624	P>0.05
PIN1 no selection	2	-39.0583
PIN1 no selection	3	-39.0571
PIN1 no selection	4	-39.0588
PIN1 no selection	5	-39.0504
PIN1 selection	1	-37.3933	-37.3987
PIN1 selection	2	-37.3831
PIN1 selection	3	-37.4002
PIN1 selection	4	-37.4167
PIN1 selection	5	-37.4002
CKX1 no selection	1	-33.8245	-33.824	-0.00688	P>0.05
CKX1 no selection	2	-33.8272
CKX1 no selection	3	-33.8238
CKX1 no selection	4	-33.8206
CKX1 no selection	5	-33.8241
CKX1 selection	1	-33.8402	-33.8275
CKX1 selection	2	-33.8305
CKX1 selection	3	-33.813
CKX1 selection	4	-33.8253
CKX1 selection	5	-33.8284
PHYB no selection	1	-39.4102	-39.4052	7.29324	P<0.01
PHYB no selection	2	-39.406
PHYB no selection	3	-39.4093
PHYB no selection	4	-39.4045
PHYB no selection	5	-39.3959
PHYB selection	1	-35.7604	-35.7586
PHYB selection	2	-35.7555
PHYB selection	3	-35.7592
PHYB selection	4	-35.7592
PHYB selection	5	-35.7585
eEFB1b no selection	1	-33.8173	-33.8198	-0.0068	P>0.05
eEFB1b no selection	2	-33.8177
eEFB1b no selection	3	-33.8194
eEFB1b no selection	4	-33.8265
eEFB1b no selection	5	-33.8183
eEFB1b selection	1	-33.8207	-33.8232
eEFB1b selection	2	-33.8267
eEFB1b selection	3	-33.8271
eEFB1b selection	4	-33.8208
eEFB1b selection	5	-33.8209
GLABRA_no_selection	1	-37.2497	-37.2515	-0.03212	P>0.05
GLABRA_no_selection	2	-37.2471
GLABRA_no_selection	3	-37.2549
GLABRA_no_selection	4	-37.2544
GLABRA_no_selection	5	-37.2516
GLABRA_selection	1	-37.2667	-37.2676
GLABRA_selection	2	-37.2765
GLABRA_selection	3	-37.2509
GLABRA_selection	4	-37.2724
GLABRA_selection	5	-37.2715
LAS_w_stop_no_selection	1	-39.3999	-39.4002	7.28808	P<0.01
LAS_w_stop_no_selection	2	-39.4057
LAS_w_stop_no_selection	3	-39.3966
LAS_w_stop_no_selection	4	-39.4019
LAS_w_stop_no_selection	5	-39.3971
LAS_w_stop_selection	1	-35.7633	-35.7562
LAS_w_stop_selection	2	-35.7533
LAS_w_stop_selection	3	-35.7499
LAS_w_stop_selection	4	-35.7584
LAS_w_stop_selection	5	-35.7561

[truncated: 2 more sheets: Landrace-Signif, Wild-Signif]
